# Supplementary material for: Characterization of the Genetic Diversity Present in a Diverse Sesame Landrace Collection Based on Phenotypic Traits and EST-SSR Markers Coupled With an HRM Analysis
Source: Plants (Basel). 2021 Mar 30;10(4):656. doi: 10.3390/plants10040656 (PMC8066031; doi:10.3390/plants10040656)
Supplement: Supplementary file 1 [file plants-10-00656-s001.zip › Supplementary Table S1.xlsx]

## Sheet: Qualitative characteristics
	Table S1: Morpho-physiological characterization of the 37 sesame landraces based on the UPOV 2013 guidelines (https://www.upov.int/edocs/tgdocs/en/tg292.pdf) for the contact of tests for distinctness, uniformity, and stability of Sesamum indicum L. States of expression are given for defining and harmonizing the description of each qualitative characteristic for the different landraces. Each state…
		Qualitative characteristics
		Plant								Stem									Leaf																	Petiole						Flower
		1		2			3			4			5			6			7			8			9			10					11			12			13			14			15		16		17
		Growth type		Number of branches			Position of branches			Number of nodes to first flower			Pubescence			Length			Length			Width			Ratio length/width			Degree of lobing					Intensity of green color			Length			Anthocyanin coloration			Color of corolla			Number of flowers per leaf axil		Nectaries		Intensity of pink color on outer side of corolla
		States of expression
	Landrace	1: indeterminate	2: determinate	1: absent or very few	3: medium	5: many	1: basal	2: along stem	3: apical	3: few	5: medium	7: many	1: absent or weak	2: medium	3: strong	3:short	5: medium	7: long	3:short	5: medium	7: long	3: narrow	5: medium	7: broad	3: low	5: medium	7: high	1: absent or very weak	3: weak	5: medium	7: strong	9: very strong	3: light	5: medium	7: dark	3:short	5: medium	7: long	1: absent or weak	2: moderate	3: strong	1: white	2: yellowish	3: pink	1: one	2: more than one	1: absent	9: present	1: light
	SESA 2	2	2	1	1	1	1	1	1	7	7	7	2	2	2	7	7	7	3	3	3	3	3	3	7	7	7	7	7	7	7	7	5	5	5	3	3	3	1	1	1	3	3	3	1	1	2	2	3
	SESA 4	2	2	1	1	1	1	1	1	7	7	7	2	2	2	7	7	7	5	5	5	3	3	3	7	7	7	7	7	7	7	7	5	5	5	3	3	3	1	1	1	1	1	1	1	1	4	4	0
	SESA 5	2	2	1	1	1	1	1	1	3	3	3	2	2	2	5	5	5	5	5	5	3	3	3	7	7	7	7	7	7	7	7	7	7	7	3	3	3	1	1	1	1	1	1	1	1	4	4	0
	SESA 6	2	2	1	1	1	1	1	1	5	5	5	3	3	3	5	5	5	5	5	5	7	7	7	5	5	5	5	5	5	5	5	3	3	3	5	5	5	1	1*	1*	3	3	3	1	1	2	2	2
	SESA 7	2	2	1	1	1	1	1	1	5	5	5	1	1	1	5	5	5	5	5	5	3	3	3	7	7	7	7	7	7	7	7	7	7	7	3	3	3	1	1*	1*	1	1	1	1	1	3	3	0
	SESA 8	1	1	3	3	3	2	2	2	3	3	3	3	3	3	3	3	3	5	5	5	5	5	5	3	3	3	3	3	3	3	3	5	5	5	5	5	5	1	1*	1*	3	3	3	1	1	2	2	1
	SESA 9	2	2	1	1	1	1	1	1	5	5	5	1	1	1	3	3	3	5	5	5	3	3	3	7	7	7	7	7	7	7	7	7	7	7	3	3	3	1	1*	1*	1	1	1	1	1	2	2	0
	SESA 16	1	1	5	5	5	2	2	2	5	5	5	1	1	1	7	7	7	7	7	7	7	7	7	3	3	3	3	3	3	3	3	5	5	5	7	7	7	1	1	1	1	1	1	1	1	4	4	0
	SESA 17	1	1	5	5	5	2	2	2	5	5	5	1	1	1	7	7	7	5	5	5	7	7	7	5	5	5	5	5	5	5	5	3	3	3	7	7	7	1	1*	1*	1	1	1	1	1	4	4*	0
	SESA 18	1	1	5	5	5	2	2	2	7	7	7	1	1	1	3	3	3	5	5	5	5	5	5	7	7	7	7	7	7	7	7	7	7	7	5	5	5	1	1	1	3	3	3	1	1	2	2*	2
	SESA 19	1	1	5	5	5	2	2	2	7	7	7	1	1	1	7	7	7	7	7	7	7	7	7	5	5	5	5	5	5	5	5	3	3	3	7	7	7	1	1	1	3	3	3	1	1	3	3*	1
	SESA 20	1	1	5	5	5	2	2	2	7	7	7	1	1	1	7	7	7	7	7	7	7	7	7	5	5	5	5	5	5	5	5	7	7	7	7	7	7	1	1	1	3	3*	3*	1	1	1	1	1
	SESA 21	1	1	5	5	5	2	2	2	7	7	7	1	1	1	3	3	3	5	5	5	7	7	7	7	7	7	7	7	7	7	7	5	5	5	5	5	5	1	1	1	3	3	3	1	1	1	1	1
	SESA 22	2	2	3	3	3	1	1	1	5	5	5	1	1	1	3	3	3	5	5	5	3	3	3	7	7	7	7	7	7	7	7	5	5	5	3	3	3	1	1	1	1	1	1	1	1	2	2	0
	SESA 23	1	1	3	3	3	2	2	2	5	5	5	1	1	1	5	5	5	5	5	5	7	7	7	7	7	7	7	7	7	7	7	7	7	7	5	5	5	1	1	1	1	1	1	1	1	2	2	0
	SESA 24	1	1	5	5	5	2	2	2	5	5	5	1	1	1	7	7	7	5	5	5	7	7	7	5	5	5	5	5	5	5	5	3	3	3	5	5	5	1	1	1	3	3	3	1	1	3	3	1
	SESA 25	1	1	5	5	5	2	2	2	5	5	5	1	1	1	5	5	5	5	5	5	7	7	7	7	7	7	7	7	7	7	7	5	5	5	5	5	5	1	1	1	3	3	3	1	1	4	4	1
	SESA 26	1	1	5	5	5	2	2	2	3	3	3	1	1	1	7	7	7	5	5	5	7	7	7	5	5	5	5	5	5	5	5	5	5	5	5	5	5	1	1	1	3	3	3	1	1	4	4	1
	SESA 27	2	2	3	3	3	1	1	1	5	5	5	1	1	1	7	7	7	5	5	5	5	5	5	7	7	7	7	7	7	7	7	3	3	3	3	3	3	1	1	1	1	1	1	1	1	4	4	0
	SESA 28	2	2	1	1	1	1	1	1	7	7	7	1	1	1	3	3	3	5	5	5	3	3	3	7	7	7	7	7	7	7	7	7	7	7	3	3	3	1	1	1	3	3	3	1	1	2	2	3
	SADOVO-1	2	2	1	1	1	1	1	1	7	7	7	3	3	3	7	7	7	5	5	5	3	3	3	7	7	7	7	7	7	7	7	7	7	7	3	3	3	1	1	1	3	3	3	1	1	2	2	2
	MILENA	2	2	1	1	1	1	1	1	7	7	7	3	3	3	5	5	5	5	5	5	3	3	3	7	7	7	7	7	7	7	7	7	7	7	3	3	3	1	1	1	1	1	1	1	1	2	2	0
	SOFIA	2	2	1	1	1	1	1	1	7	7	7	3	3	3	7	7	7	3	3	3	3	3	3	7	7	7	7	7	7	7	7	7	7	7	3	3	3	1	1	1	1	1	1	1	1	2	2	0
	NEVENA	1	1	3	3	3	2	2	2	3	3	3	3	3	3	7	7	7	5	5	5	7	7	7	3	3	3	3	3	3	3	3	7	7	7	5	5	5	1	1	1	3	3	3	1	1	2	2	1
	AIDA	1	1	3	3	3	2	2	2	3	3	3	3	3	3	5	5	5	5	5	5	7	7	7	3	3	3	3	3	3	3	3	7	7	7	5	5	5	1	1	1	3	3	3	1	1	3	3	2
	STRIMONIKO	2	2	5	5	5	1	1	1	5	5	5	1	1	1	5	5	5	5	5	5	5	5	5	7	7	7	7	7	7	7	7	3	3	3	7	7	7	1	1	1	3	3	3	1	1	1	1	1
	THERMI	2	2	5	5	5	1	1	1	5	5	5	1	1	1	5	5	5	5	5	5	5	5	5	5	5	5	5	5	5	5	5	5	5	5	7	7	7	2	2	2	3	3	3	1	1	9	9	1
	LIMNOS BLUE	2	2	5	5	5	1	1	1	7	7	7	1	1	1	3	3	3	7	7	7	3	3	3	7	7	7	7	7	7	7	7	7	7	7	7	7	7	1	1	1	3	3	3	1	1	1	1	1
	LIMNOS BLACK	2	2	5	5	5	1	1	1	7	7	7	1	1	1	3	3	3	5	5	5	5	5	5	7	7	7	7	7	7	7	7	7	7	7	7	7	7	1	1	1	3	3	3	1	1	1	1	1
	LIMNOS	2	2	5	5	5	1	1	1	7	7	7	1	1	1	3	3	3	5	5	5	3	3	3	7	7	7	7	7	7	7	7	7	7	7	7	7	7	1	1	1	3	3	3	1	1	1	1	1
	EVROS-1	2	2	3	3	3	2	2	2	5	5	5	3	3	3	7	7	7	5	5	5	7	7	7	6	6	6	6	6	6	6	6	3	3	3	5	5	5	1	1	1	3	3	3	1	1	9	9	1
	KILKIS	2	2	5	5	5	1	1	1	3	3	3	3	3	3	5	5	5	3	3	3	7	7	7	6	6	6	6	6	6	6	6	3	3	3	7	7	7	1	1	1	3	3	3	1	1	1	1	1
	LIMNOS RED	2	2	5	5	5	1	1	1	7	7	7	1	1	1	5	5	5	5	5	5	5	5	5	7	7	7	7	7	7	7	7	7	7	7	7	7	7	1	1	1	3	3	3	1	1	1	1	1
	LIMNOS SILVER	2	2	5	5	5	1	1	1	7	7	7	1	1	1	5	5	5	5	5	5	5	5	5	7	7	7	7	7	7	7	7	7	7	7	7	7	7	1	1	1	3	3	3	1	1	1	1	1
	EVROS-2	2	2	5	5	5	1	1	1	7	7	7	1	1	1	6	6	6	5	5	5	5	5	5	7	7	7	7	7	7	7	7	7	7	7	7	7	7	1	1	1	3	3	3	1	1	1	1	1
	TOURKIAS	2	2	5	5	5	1	1	1	7	7	7	1	1	1	3	3	3	5	5	5	5	5	5	7	7	7	7	7	7	7	7	7	7	7	7	7	7	1	1	1	3	3	3	1	1	1	1	1
	NIKOKLEIA	2	2	5	5	5	1	1	1	5	5	5	1	1	1	3	3	3	3	3	3	5	5	5	7	7	7	7	7	7	7	7	5	5	5	7	7	7	1	1	1	3	3	3	1	1	1	1	1
[truncated: 35 more columns]

## Sheet: AHC_HID
12.9102	3198.6	1	0			1	370
5.35938	3198.6	2	0			2	370
5.35938	296.994	3	0			3	370
2.5	296.994	4	0
2.5	94.5	5	0
1.5	94.5	6	0
1.5	37	7	0
1	37	8	0
1	0	9	0
1	37	10	0
2	37	11	0
2	0	12	0
2	37	13	0
1.5	37	14	0
1.5	94.5	15	0
3.5	94.5	16	0
3.5	50	17	0
3	50	18	0
3	0	19	0
3	50	20	0
4	50	21	0
4	0	22	0
4	50	23	0
3.5	50	24	0
3.5	94.5	25	0
2.5	94.5	26	0
2.5	296.994	27	0
8.21875	296.994	28	0
8.21875	151.043
5.9375	151.043
5.9375	61.6					1.75	3198.6
5	61.6					1	3198.6
5	0					1	0
5	61.6					1	3198.6
6.875	61.6					2.5	3198.6
6.875	49.3333					2.5	444.481
6	49.3333					2	444.481
6	0					2	0
6	49.3333					2	444.481
7.75	49.3333					3	444.481
7.75	42.6667					3	0
7	42.6667					3	444.481
7	0					2.5	444.481
7	42.6667					2.5	3198.6
8.5	42.6667					1.75	3198.6
8.5	16
8	16
8	0
8	16
9	16
9	0
9	16
8.5	16
8.5	42.6667
7.75	42.6667
7.75	49.3333
6.875	49.3333
6.875	61.6
5.9375	61.6
5.9375	151.043
10.5	151.043
10.5	86.5
10	86.5
10	0
10	86.5
11	86.5
11	0
11	86.5
10.5	86.5
10.5	151.043
8.21875	151.043
8.21875	296.994
5.35938	296.994
5.35938	3198.6
20.4609	3198.6
20.4609	444.481
15.9844	444.481
15.9844	78.4262
13.25	78.4262
13.25	24.3
12	24.3
12	0
12	24.3
14.5	24.3
14.5	22.5
13.5	22.5
13.5	2.5
13	2.5
13	0
13	2.5
14	2.5
14	0
14	2.5
13.5	2.5
13.5	22.5
15.5	22.5
15.5	11.5
15	11.5
15	0
15	11.5
16	11.5
16	0
16	11.5
15.5	11.5
15.5	22.5
14.5	22.5
14.5	24.3
13.25	24.3
13.25	78.4262
18.7188	78.4262
18.7188	30.7571
17.5	30.7571
17.5	2.5
17	2.5
17	0
17	2.5
18	2.5
18	0
18	2.5
17.5	2.5
17.5	30.7571
19.9375	30.7571
19.9375	9.85
19	9.85
19	0
19	9.85
20.875	9.85
20.875	3.08333
20	3.08333
20	0
20	3.08333
21.75	3.08333
21.75	0.666667
21	0.666667
21	0
21	0.666667
22.5	0.666667
22.5	0
22	0
22	0
22	0
23	0
23	0
23	0
22.5	0
22.5	0.666667
21.75	0.666667
21.75	3.08333
20.875	3.08333
20.875	9.85
19.9375	9.85
19.9375	30.7571
18.7188	30.7571
18.7188	78.4262
15.9844	78.4262
15.9844	444.481
24.9375	444.481
24.9375	211.95
24	211.95
24	0
24	211.95
25.875	211.95
25.875	140.583
25	140.583
25	0
25	140.583
26.75	140.583
26.75	67.6667
26	67.6667
26	0
26	67.6667
27.5	67.6667
27.5	47
27	47
27	0
27	47
28	47
28	0
28	47
27.5	47
27.5	67.6667
26.75	67.6667
26.75	140.583
25.875	140.583
25.875	211.95
24.9375	211.95
24.9375	444.481
20.4609	444.481
20.4609	3198.6
12.9102	3198.6

## Sheet: AHC_HID1
0	1	2	3	4	5	6	7	8	9	10	11	12	13	14	15	16	17	18	19	20	21	22	23	24	25	26	27	28	29	30	31	32	33	34	35	36
0	0	0	0	0	0	0	0	0	0	0	0	0	0	0	0	0	0	0	0	0	0	0	0	0	0	0	0	0	0	0	0	0	0	0	0	0
9	9	9	9	9	9	9	9	9	9	9	9	9	9	9	9	9	9	9	9	9	9	9	9	9	9	9	9	9	9	9	9	9	9	9	9	9
1.83333	1.25	1.16667	1.66667	1	1.5	1.08333	1.16667	1.16667	1.33333	1.25	1.16667	1.16667	0.916667	1.08333	1.16667	1.25	1.33333	0.916667	1.5	1.75	1.5	1.5	1.58333	1.83333	1.25	1.25	1.16667	1.16667	1.25	1.75	1.66667	1.16667	1.16667	1.25	1.16667	1.41667
1.6	2	2	2.4	2	4.4	1.8	4.2	3.8	3	4.4	4	2.2	2	1.6	4	3.4	4.4	2.4	2.4	1.6	1.6	1.6	3.8	3.6	2.8	4.8	2.8	2.8	2.8	4.2	3	2.8	2.8	2.6	2.6	2.8
4.63636	5.18182	4.81818	4.81818	4.81818	4.45455	4.81818	5.90909	5.72727	5.36364	5.90909	6.45455	5.36364	5.18182	6.09091	5.36364	5.72727	5.36364	4.81818	4.81818	5.36364	5.36364	5	5.54545	5.36364	5.18182	5.36364	5.54545	5.54545	5.36364	5.45455	4.90909	5.72727	5.72727	6	5.54545	5

## Sheet: PCA_HID
	-1.49288	0.443766	1.67409	-0.638532	-0.957635	-0.756822	1.65968	1.40619	-3.1947e-15	3.69274e-15	-2.77401	-0.821614	-1.21963	-1.31443	0.505987	-1.39675	0.0498648	-2.14779	0.85094	-1.75507	-0.76475	0.11604	1.60366	3.56255	4.7305	0.0422546	-5.36858	-1.9319	-1.50684	-0.148536	-0.157152	0.591454	-0.210875	0.205538	0.392805	-0.0194262	3.17692e-16	-1.22615e-16	0.369941	-0.0666328	-0.135551	0.0657058	0.00756488	0.206063	-0.201037	-0.0362852	-0.0787562	-0.00697052	-0.163435
	-0.865963	0.858959	-1.06799	0.645988	0.105174	0.202523	0.822601	0.939193	-9.59158e-16	1.44015e-15	-0.67946	-0.331425	1.70631	0.994645	-0.41578	0.81638	-0.654093	0.232335	2.48107	-1.13528	-0.415274	-1.09467	1.9491	-0.182807	0.635603	-1.97736	-1.22467	-0.242595	0.953377	-1.32835	0.188317	0.102327	-0.178658	0.476167	0.135161	-0.19993	6.94587e-16	-6.70173e-16	0.0828125	0.117545	0.12558	-0.141148	-0.0109478	0.00529991	0.204846	-0.0511971	-0.0796668	-0.061274	0.220031
	-0.764702	0.86259	-1.2057	0.886924	0.0794475	-0.398436	-1.42649	0.196212	-4.10888e-16	3.84657e-16	-0.253152	-0.663428	0.810019	-0.837476	-0.116448	0.758688	-1.60223	-1.67591	-0.58265	0.934391	0.71905	0.587416	1.47434	-0.0551688	1.7433	0.956187	-1.7208	0.536086	1.53485	0.265948	0.273736	-0.543993	0.126404	-0.258047	-0.278156	-0.00293186	-1.29498e-16	1.2688e-16	-0.241022	0.0412171	0.29239	0.0308831	-0.0467226	0.0851776	0.161575	0.0991489	-0.0577481	-0.102045	-0.00263112
	-0.456936	0.877032	1.34453	0.449853	-0.209736	0.996132	0.0317829	0.295303	-3.87045e-16	9.00166e-18	-1.0496	-2.37325	-1.87829	1.43997	-1.17158	-0.143178	-2.09495	2.29182	1.01679	1.84549	-0.372728	1.26875	1.11828	-1.95391	0.785765	1.92509	-0.660815	2.2013	-0.672734	-0.78313	-0.21506	-0.690949	0.419918	0.119437	0.902994	0.259739	-8.73006e-17	2.78395e-16	-0.245465	0.317589	0.0715991	0.535033	-0.0903453	-0.114934	0.12483	0.141472	0.0417208	-0.154129	-0.162489
	-0.85512	0.388343	-1.48254	0.541265	0.484791	-0.749697	-1.19141	1.12515	-1.62694e-15	2.58195e-15	-0.0196398	-0.475323	-0.114116	-0.00294781	1.49159	-1.25938	-0.145617	0.43683	-0.455332	1.00189	-0.560004	0.473184	-1.43523	1.19615	1.55956	0.571586	-1.26837	-0.680806	-0.474329	1.33294	0.893869	-0.0526151	0.0269301	0.196466	-0.109253	-0.108851	3.01857e-16	-4.97894e-16	0.149207	-0.00430927	0.240363	0.361547	-0.171163	0.080941	0.110816	-0.074574	-0.153368	0.0413728	0.0342947
	0.705882	0.614983	1.11779	0.558239	0.172474	-0.41347	-3.57793	1.21622	-1.55493e-15	2.83932e-15	0.47169	0.202396	-0.67693	2.25472	0.789954	-0.936312	1.06412	-1.6606	-0.508777	-1.54158	0.259981	-0.122016	1.44562	-1.79208	-2.31301	1.66291	-2.20732	-3.82206	0.624136	0.928873	0.10503	0.167481	0.199642	0.260973	1.0073	0.318211	-3.83015e-16	5.66262e-16	-0.171036	-0.139066	0.500071	-0.131477	0.59942	-0.048939	-0.0466719	-0.115897	0.0674185	0.0911607	0.0657217
	-0.89429	0.170052	-1.34778	0.435726	0.142467	-0.449443	-1.64965	0.44983	-7.82031e-16	1.25511e-15	0.282823	0.148228	0.10846	0.145421	-0.585873	-0.152666	-1.38628	-0.446058	0.907914	0.141775	-1.86303	-2.0563	0.0925193	2.00857	0.872217	-1.97251	-0.543945	0.87462	0.813605	-0.435136	-0.363817	-0.0358808	1.28113	-0.197204	0.11349	0.141897	2.12703e-16	4.31173e-17	0.166126	-0.323719	-0.14578	0.351881	-0.122454	0.425957	-0.122681	-0.00797417	-0.0330851	0.12379	0.129612
	2.11003	0.681835	-0.858088	0.387428	1.70173	1.75756	0.000928645	0.881206	-3.53473e-16	3.23969e-16	-0.43092	0.511426	-1.48788	0.119323	-0.386174	-0.215776	-1.18163	-0.859559	-0.216961	-1.21944	0.276156	0.268935	-0.355253	2.31159	-0.917002	-0.803542	-3.17251	-5.43206	1.48758	0.017513	0.598614	-0.158013	-0.211015	0.291796	0.00123328	-0.318477	5.65699e-16	-6.44394e-16	-0.0580764	-0.254281	0.00419526	-0.0973757	0.170184	0.0683184	-0.185717	0.415409	-0.141536	0.130067	-0.192346
	1.83578	0.692594	-0.971351	0.309138	-0.268552	1.86665	0.429225	0.812807	-9.90777e-16	5.38688e-16	-0.722805	0.525812	-1.426	-0.678445	-0.202654	-0.58998	1.42245	-0.219452	0.0924222	-1.00341	-0.702918	-0.888412	-0.302177	-1.0707	1.84583	-0.76097	-4.58976	12.5198	-1.25583	-0.55378	-0.821087	-0.511894	-0.422079	-0.102165	0.235101	-0.0436943	-3.88697e-17	-1.31726e-16	-0.108861	-0.000284712	0.0995828	-0.139457	-0.00313575	0.251119	0.142004	0.0324	-0.108106	0.132524	0.0326079
	0.48734	-1.05639	-0.0667484	-1.64617	-0.768625	-1.21608	-0.317979	-0.207699	-6.34268e-16	8.61989e-16	-0.697905	1.12871	1.33597	0.889112	-2.16515	-0.798148	-1.3354	0.0341698	-0.613858	-0.197902	2.13014	-0.276294	-1.72333	-1.31409	1.6183	-0.914505	0.122657	0.484018	1.29577	0.551979	0.766281	0.431142	0.440152	0.156699	-0.233281	0.103618	3.00524e-16	-2.31442e-17	0.145468	0.00636326	-0.123523	0.168819	0.0308775	-0.23894	-0.125143	-0.0586805	0.0976938	-0.174063	-0.0391331
	1.94519	-0.517459	-0.0951518	-0.276041	0.637391	-0.15971	1.79573	1.69477	-1.86891e-15	3.41302e-15	1.29583	0.207606	-0.565833	0.985473	-0.784299	-0.286898	0.637807	0.24354	-0.364377	1.74778	-0.245535	-1.20757	2.16726	-0.263226	1.88828	0.867464	1.63195	6.18629	-0.858085	-0.309987	-0.179333	-0.60192	0.982507	-0.0628458	-0.479426	-0.25582	3.25717e-16	-5.27007e-16	-0.168198	0.539908	0.398313	-0.3529	0.0904252	-0.139062	-0.230144	-0.0602456	-0.19009	0.0177306	-0.0424288
	1.3203	-0.728659	0.126374	-0.967733	1.76199	0.106413	0.135765	-0.233761	7.81081e-16	-5.44208e-16	0.151522	0.178713	0.859215	1.62372	2.18923	0.0149068	-1.24626	-0.147262	1.16381	-0.101291	0.0272026	0.813699	-0.0208109	0.406583	0.315529	0.610704	-0.20322	15.9884	0.67936	-1.17243	0.467204	0.319381	0.157757	0.90483	0.0462835	-0.125743	3.77732e-16	-9.97928e-16	0.152691	0.226521	-0.137575	-0.0292714	0.115642	0.17607	0.0431972	0.0991699	-0.119588	-0.111702	0.0465945
	0.75066	-0.803989	-0.404715	-1.8123	-1.17398	-0.0931036	-0.0035913	-1.32763	9.37194e-16	-1.78615e-15	-1.84156	-0.829554	-0.598819	1.53378	-1.35928	-1.16542	-0.00968314	0.492379	-1.9343	0.0266057	0.414937	-1.41536	1.33557	1.21139	-2.23607	2.24826	2.84819	1.86693	0.0816535	-0.244166	0.170156	1.26282	0.10663	-0.45888	0.253239	-0.667067	6.47483e-16	-1.30129e-15	-0.480449	0.665632	-0.165849	0.221367	0.0524518	-0.116079	0.0446376	0.0620414	-0.00277271	0.162828	0.034611
	-0.16751	0.0746438	-1.71968	-0.201239	-0.320261	-0.923889	-0.116814	-1.93469	2.20833e-15	-3.23393e-15	1.79843	-0.654116	-1.12954	-0.105423	-1.17534	-0.572496	0.893467	-2.50353	2.87427	0.024752	-1.64684	1.13055	-0.962449	-0.634837	-0.514758	0.0903599	-4.41458	-1.73697	0.13037	-0.955012	1.46169	-0.131776	-0.0849865	-0.200894	0.103992	0.0885265	-2.3098e-16	5.52514e-16	-0.0304633	-0.0806977	0.0736691	0.036715	0.0380155	0.0513168	0.0242068	-0.0572311	-0.0160391	0.146039	-0.00615656
	0.74464	0.598307	-1.41508	-1.70949	-0.132715	0.547394	-0.846706	-1.83845	1.47756e-15	-3.20488e-15	-1.31199	0.908351	-0.848649	-0.574882	1.42271	1.08	-0.306411	0.634816	0.302498	0.889631	-0.596564	-1.22665	0.142269	-0.993798	1.41247	-0.302618	-1.66625	-2.59696	2.87597e-21	3.4982e-22	-1.56057e-20	-5.35414e-18	-6.67386e-18	2.91816e-16	-1.14848e-16	-6.49473e-17	1.49669	0.9934	-4.83519e-16	5.02152e-17	-2.50338e-17	-1.23106e-16	-1.2029e-16	-1.73264e-17	2.4784e-17	-5.30677e-18	5.14076e-17	5.35306e-17	-4.03599e-17
	1.30701	-0.27417	0.127862	0.0818917	-0.926065	-0.488905	-0.0408525	0.315474	-7.30142e-16	1.29605e-15	-0.563118	-1.40549	1.10917	0.989538	1.52705	-0.70552	0.633513	-0.0926998	1.83358	-0.119542	0.284178	-0.451282	-0.941419	-0.323776	-1.18301	-0.545585	-0.235385	0.287901	0.679248	1.0449	-0.332798	0.689584	0.0272669	-0.752943	0.297302	0.171277	2.982e-17	5.16556e-17	-0.300374	-0.00114001	0.162529	-0.232546	-0.20015	0.283938	0.0658449	0.146122	-0.154386	-0.173187	0.00419602
	0.930568	-0.573836	0.0228253	-0.934516	-0.928947	-1.54172	-0.168738	-0.442385	-3.64924e-16	1.879e-16	-0.573005	-0.334009	0.575691	-1.0421	0.878507	1.54511	2.24239	0.732386	0.0621972	0.533478	-0.62645	1.91557	1.66054	1.57913	0.0896765	-0.272571	0.0388975	1.14457	-0.148534	-0.534223	1.48292	-0.368869	-0.034319	-0.455711	0.217405	0.21626	-6.21663e-16	6.05552e-16	-0.287809	-0.0484873	-0.252136	-0.0516497	-0.140368	-0.0221641	-0.21225	-0.0955054	0.0282353	0.064291	0.0525795
	1.54113	-0.0665349	0.166544	0.619833	-0.418053	-0.204024	-0.216361	1.60681	-2.71783e-15	3.55499e-15	0.156681	0.0837404	1.68526	-2.59317	-1.18404	-1.02386	-0.405219	-0.830601	0.0736656	3.5491	-0.280781	-1.20432	0.740956	0.677443	-0.468471	1.00628	-1.97469	2.58252	0.0186226	-0.689753	1.44543	-0.305782	-0.125782	-0.515538	0.148139	0.147616	-4.45022e-16	4.71809e-16	-0.196324	-0.0486657	-0.138617	-0.248063	0.0831305	0.105722	0.112301	-0.0552297	0.0319113	-0.0947634	-0.0681405
	-0.0321466	0.548033	-1.47114	0.47764	-0.971173	-0.95899	1.69986	-0.520048	1.24019e-15	-2.50492e-16	1.35973	-2.10641	-0.45085	0.0991398	1.19108	-1.44513	-0.591308	0.6011	-1.18927	-0.561187	2.06669	-1.11478	0.122026	0.962827	-0.176835	-1.95245	-3.14064	-0.222889	-1.04706	0.464826	0.960625	0.118905	-0.0855583	0.450439	0.236157	-0.0303058	1.09291e-16	-1.82354e-16	0.0518174	0.294762	0.401328	-0.202596	-0.4696	0.18616	-0.209189	0.185412	0.244948	-0.0305596	0.111986
	-1.1319	-0.356801	0.656591	-1.18698	0.342835	-2.9403	0.458179	1.38014	-2.613e-15	5.20436e-15	1.03162	1.31211	-2.97658	-0.968165	0.486414	-0.158178	-2.12194	0.219281	0.572157	-1.02582	-0.15537	-1.03466	-0.0472992	-2.22131	0.212466	-1.33921	-5.334	-2.50129	5.72805e-20	-1.7539e-18	8.58067e-18	1.15391e-15	9.64e-16	1.11837e-15	1.58831e-16	-4.54604e-15	-0.9934	1.49669	-2.02647e-17	-1.5327e-16	3.55032e-17	2.88392e-16	-1.25098e-16	1.17877e-16	1.02566e-16	4.19391e-17	-5.51807e-17	-9.81432e-17	3.81797e-17
	-1.44243	1.30847	1.0172	-1.10734	1.19762	-0.0816941	1.57726	-0.0773599	1.26805e-17	-8.42855e-17	-0.492165	0.265433	-1.0704	-0.118842	0.388388	0.466459	0.523714	-1.86272	-0.719866	1.93988	1.26528	-1.48762	-1.28779	-1.64954	-2.1771	0.325585	1.15989	1.65182	-1.10087	-0.119656	0.383398	0.622058	0.678185	0.404354	-0.561253	0.153787	-2.7372e-16	-3.10849e-16	-0.424535	-0.175483	0.0456625	-0.198824	0.128256	0.260878	0.296817	-0.0260937	0.208968	0.0413317	-0.165235
	-1.26676	1.49497	-0.439268	-0.618208	1.09706	0.425969	0.123868	-0.420119	8.9083e-16	-1.41883e-15	1.32739	1.25437	0.183494	1.0416	-0.760364	0.0348577	2.2544	1.11953	1.01291	1.77754	-0.470391	0.49765	-0.578617	1.58178	0.158392	-2.19528	-2.71549	-0.422801	0.336117	0.962613	0.0245211	-0.678987	0.365742	-0.243244	0.400943	-0.619865	7.19117e-16	-9.33013e-16	0.635211	0.385331	-0.452335	-0.33578	0.180191	0.173706	0.125625	0.0294015	0.18379	-0.0131711	-0.00919173
	-1.15402	1.58809	-0.632521	-0.647104	-0.803743	0.788881	0.420412	0.683182	-1.20778e-15	1.80885e-15	0.0562384	2.29699	1.16107	0.860888	0.859508	-1.94126	-0.328013	0.840366	0.545522	0.172287	0.656618	1.74641	1.56295	-0.121243	0.340996	2.4461	-3.82834	-2.82137	-0.354803	1.18129	1.11881	-0.208718	0.0304132	0.18143	0.00262028	-0.253349	4.55779e-16	-8.24444e-16	0.283398	0.0848612	0.0724239	0.222489	-0.0922425	-0.0374398	0.239394	-0.0740347	-0.173956	0.119769	-0.0522558
	0.508095	1.32344	1.77363	0.00772492	1.72712	0.327951	-0.925855	-1.56501	2.56571e-15	-3.61989e-15	1.29948	-0.601115	1.48909	-1.3015	0.720917	-1.60885	0.408482	0.164687	1.27471	0.0871511	0.593968	-2.10969	0.408795	-0.302214	-0.719122	0.254188	0.525405	-6.89856	0.549229	0.837384	-0.135826	-0.425565	-0.522236	0.339461	-0.42969	0.686593	-1.10073e-15	1.60391e-15	-0.424355	0.686669	-0.298582	0.2347	0.236545	0.329016	-0.106413	-0.0329027	0.0179367	0.042981	0.0367513
	0.497859	1.37081	2.24083	-0.644273	1.30865	0.0937735	-1.28764	-1.50388	1.79737e-15	-3.3129e-15	-0.623163	-0.242367	-0.91556	-1.53545	-0.504674	-0.0606137	-0.381362	-0.536828	0.691909	-1.54168	0.778723	0.895059	0.130351	2.19698	-0.785327	-0.0880013	-1.32325	-7.89527	0.246343	-0.846862	0.156234	0.432308	-0.133481	-0.635103	-0.315045	0.693286	-7.79241e-16	1.65918e-15	0.912416	0.41333	0.410735	0.0979414	0.170867	0.0360276	0.050928	0.103461	0.0524323	0.0575525	-0.0512972
	-0.245595	-0.860452	0.126212	0.72801	-1.0243	0.825959	0.0266532	0.707168	-8.13047e-16	1.2191e-15	0.377385	-0.97378	-0.834487	0.114902	1.06654	1.60399	1.01295	0.307019	1.09778	1.07535	1.66032	-0.755288	-0.336936	-0.187226	0.41888	0.0529908	0.455324	0.15223	1.20725	0.170662	-0.293541	0.214836	0.255397	0.376616	0.398023	0.765884	-1.12128e-15	1.22312e-15	0.0784241	0.249449	-0.246816	-0.449746	-0.466481	-0.17297	0.0931466	-0.104294	-0.12273	0.156534	-0.110012
	0.241364	-0.629711	0.286232	4.34336	0.281109	-2.13776	1.26379	-2.16275	3.32141e-15	-5.56352e-15	-2.08811	2.36338	0.0388032	0.107362	-0.310923	0.973359	0.878711	1.47656	-1.71077	-0.0299551	0.281731	1.72959	-1.30225	-1.2988	-0.978004	-0.439911	7.72501	-6.66926	1.47158	-0.246384	-0.659703	-0.336654	-0.14115	0.0513743	-0.125012	-0.240215	-2.12614e-16	-5.53537e-16	-0.110231	-0.0351424	0.232981	0.117735	-0.263711	-0.0734173	0.0604572	0.05487	0.287878	0.192143	-0.0442993
	-0.613431	-1.51098	-0.184497	0.148576	1.60636	0.0735116	-0.121678	0.144836	6.60374e-16	-5.8814e-16	0.752514	-0.543216	-0.160032	0.760602	-1.13247	1.37418	0.332361	-0.652115	-0.687286	-0.243677	1.93853	0.407073	-0.225761	1.40926	-0.0699115	0.775247	3.51964	0.74863	1.4304	-0.467106	-0.22351	0.0607499	-0.362583	0.00595046	0.128241	-0.546418	6.83266e-16	-1.05675e-15	-0.00230749	0.142203	0.30401	0.0635556	-0.126713	0.312192	-0.12656	-0.407385	0.0195548	-0.0699276	-0.186824
	-0.611202	-1.39233	0.0308699	0.114309	0.406526	0.434041	-0.23994	-0.222399	7.82182e-16	-1.06858e-15	0.454282	-0.208698	0.189451	-0.311941	-0.43531	-0.266593	0.459595	1.13273	-1.09356	-0.864412	-1.42508	0.725288	-0.374945	-1.06309	-1.24939	-0.45641	1.69795	1.28226
	-0.85145	-1.32336	0.0994703	0.217524	0.464781	0.532212	-0.0977169	-0.038703	4.8127e-16	-7.65802e-16	0.547774	0.36271	0.730681	-0.47795	-1.60999	0.0273414	0.344828	0.207286	0.867869	-1.94866	1.01479	-0.151498	-0.52811	0.0182338	-0.029297	1.49272	4.67875	2.09164
	0.428615	1.28777	0.924754	0.631737	-1.04897	-1.00881	1.47742	-0.10491	9.73767e-16	-6.05476e-16	0.631483	-0.371473	2.28069	0.458576	-1.1143	4.57403	1.31674	1.89036	-3.26298	-1.32482	-1.252	0.43259	-3.75613	-0.676012	-0.388352	0.538256	6.01444	-5.76581
	0.101413	0.429463	1.21856	0.216098	-3.01055	1.20582	0.295645	-1.37661	2.04339e-15	-2.38954e-15	2.61317	0.487581	0.326948	0.0595578	-0.310017	0.198188	-0.462925	-0.757525	-2.52604	1.56079	1.34155	0.643656	1.10101	0.450581	2.00466	-1.8749	4.15951	-6.98969
	-0.550823	-1.24955	0.0495872	0.177981	0.505254	0.584932	0.368732	-0.0112063	5.17889e-16	-6.77842e-16	0.306103	-0.355719	0.869554	-0.51213	0.67439	-0.385881	0.283609	0.633618	-0.747264	-0.231009	-0.88639	0.810767	-0.488483	-0.949	-0.243038	-0.18608	1.00199	0.635763
	-0.550823	-1.24955	0.0495872	0.177981	0.505254	0.584932	0.368732	-0.0112063	5.17889e-16	-6.77842e-16	0.306103	-0.355719	0.869554	-0.51213	0.67439	-0.385881	0.283609	0.633618	-0.747264	-0.231009	-0.88639	0.810767	-0.488483	-0.949	-0.243038	-0.18608	1.00199	0.635763
	-0.319453	-1.01042	-0.0329468	-0.074691	0.0815352	1.15056	0.560227	-0.0377755	3.09803e-16	-6.56281e-16	-0.749071	0.349158	0.786575	-0.160703	1.30946	1.32339	-0.950309	-1.99841	-0.527776	-0.336345	-1.63397	0.498857	-0.397459	-0.231212	-1.68496	-1.17865	3.26765	0.526607
	-0.626928	-1.30643	0.0124965	0.00585051	0.450087	0.676367	-0.114313	-0.526042	1.13702e-15	-1.82411e-15	-0.0673689	-0.497064	-0.179179	-0.410351	-0.644057	-0.324544	0.332869	0.838701	-1.27129	-1.1283	-1.14761	0.730654	-0.372262	-0.760417	-1.70113	0.541242	2.62657	1.73794
	-0.561534	-0.70352	0.329163	0.30154	-2.09635	1.34127	-1.17282	0.708148	-1.44611e-15	1.66087e-15	-0.283224	1.55707	-0.583221	-1.0203	0.192607	1.03243	-0.171852	1.22794	1.43762	-0.7675	0.222208	0.0938936	-1.13006	-0.579608	-2.55462	1.03921	3.11679	2.49519
[truncated: 7 more columns]

## Sheet: AHC1_HID
13.5469	432.312	1	0			1	185
4.875	432.312	2	0			2	185
4.875	128.208	3	0			3	185
2.5	128.208	4	0
2.5	40	5	0
1.5	40	6	0
1.5	6	7	0
1	6	8	0
1	0	9	0
1	6	10	0
2	6	11	0
2	0	12	0
2	6	13	0
1.5	6	14	0
1.5	40	15	0
3.5	40	16	0
3.5	34	17	0
3	34	18	0
3	0	19	0
3	34	20	0
4	34	21	0
4	0	22	0
4	34	23	0
3.5	34	24	0
3.5	40	25	0
2.5	40	26	0
2.5	128.208	27	0
7.25	128.208	28	0
7.25	102.208	29	0
5.5	102.208	30	0
5.5	21	31	0
5	21	32	0
5	0	33	0
5	21	34	0
6	21	35	0
6	0	36	0
6	21	37	0
5.5	21
5.5	102.208
9	102.208					1.75	432.312
9	31.9167					1	432.312
7.5	31.9167					1	0
7.5	6					1	432.312
7	6					2.5	432.312
7	0					2.5	234.518
7	6					2	234.518
8	6					2	0
8	0					2	234.518
8	6					3	234.518
7.5	6					3	0
7.5	31.9167					3	234.518
10.5	31.9167					2.5	234.518
10.5	27.75					2.5	432.312
9.5	27.75					1.75	432.312
9.5	8
9	8
9	0
9	8
10	8
10	0
10	8
9.5	8
9.5	27.75
11.5	27.75
11.5	13.5
11	13.5
11	0
11	13.5
12	13.5
12	0
12	13.5
11.5	13.5
11.5	27.75
10.5	27.75
10.5	31.9167
9	31.9167
9	102.208
7.25	102.208
7.25	128.208
4.875	128.208
4.875	432.312
22.2188	432.312
22.2188	234.518
15.9062	234.518
15.9062	62.6722
13.875	62.6722
13.875	16.75
13	16.75
13	0
13	16.75
14.75	16.75
14.75	7
14	7
14	0
14	7
15.5	7
15.5	5
15	5
15	0
15	5
16	5
16	0
16	5
15.5	5
15.5	7
14.75	7
14.75	16.75
13.875	16.75
13.875	62.6722
17.9375	62.6722
17.9375	31.55
17	31.55
17	0
17	31.55
18.875	31.55
18.875	27.9167
18	27.9167
18	0
18	27.9167
19.75	27.9167
19.75	14.3333
19	14.3333
19	0
19	14.3333
20.5	14.3333
20.5	9
20	9
20	0
20	9
21	9
21	0
21	9
20.5	9
20.5	14.3333
19.75	14.3333
19.75	27.9167
18.875	27.9167
18.875	31.55
17.9375	31.55
17.9375	62.6722
15.9062	62.6722
15.9062	234.518
28.5312	234.518
28.5312	135.881
24.1875	135.881
24.1875	26.619
22.5	26.619
22.5	7
22	7
22	0
22	7
23	7
23	0
23	7
22.5	7
22.5	26.619
25.875	26.619
25.875	10.8143
24.5	10.8143
24.5	2.5
24	2.5
24	0
24	2.5
25	2.5
25	0
25	2.5
24.5	2.5
24.5	10.8143
27.25	10.8143
27.25	7.65
26	7.65
26	0
26	7.65
28.5	7.65
28.5	4.25
27.5	4.25
27.5	0
27	0
27	0
27	0
28	0
28	0
28	0
27.5	0
27.5	4.25
29.5	4.25
29.5	0.5
29	0.5
29	0
29	0.5
30	0.5
30	0
30	0.5
29.5	0.5
29.5	4.25
28.5	4.25
28.5	7.65
27.25	7.65
27.25	10.8143
25.875	10.8143
25.875	26.619
24.1875	26.619
24.1875	135.881
32.875	135.881
32.875	43.4857
31.5	43.4857
31.5	22
31	22
31	0
31	22
32	22
32	0
32	22
31.5	22
31.5	43.4857
34.25	43.4857
34.25	41.55
33	41.55
33	0
33	41.55
35.5	41.55
35.5	27.75
34.5	27.75
34.5	10
34	10
34	0
34	10
35	10
35	0
35	10
34.5	10
34.5	27.75
36.5	27.75
36.5	17.5
36	17.5
36	0
36	17.5
37	17.5
37	0
37	17.5
36.5	17.5
36.5	27.75
35.5	27.75
35.5	41.55
34.25	41.55
34.25	43.4857
32.875	43.4857
32.875	135.881
28.5312	135.881
28.5312	234.518
22.2188	234.518
22.2188	432.312
13.5469	432.312

## Sheet: AHC1_HID1
0	1	2	3	4	5	6	7	8	9	10	11	12	13	14	15	16	17	18	19	20	21	22	23	24	25	26	27
0	0	0	0	0	0	0	0	0	0	0	0	0	0	0	0	0	0	0	0	0	0	0	0	0	0	0	0
9	9	9	9	9	9	9	9	9	9	9	9	9	9	9	9	9	9	9	9	9	9	9	9	9	9	9	9
2	1	1	6.11111	2	5.44444	4.55556	3	7	1	6.55556	3	1	1.66667	1	2.55556	0.888889	0.666667	2.44444	1	6.55556	4.55556	1.66667	2.11111	3	1	4.33333	3.66667
1.25	4	1.83333	4.66667	1.83333	6.16667	5.5	6.66667	4.41667	6.16667	4.66667	5.83333	1.08333	2.66667	1	3.83333	1	0.916667	1.83333	1	5.66667	4.5	1.66667	2.08333	3.33333	1.33333	6	6.16667
1.75	4.625	1.25	6	1.125	4.1875	4.875	5.125	6.9375	1.0625	5.75	6	1	2.625	1	1.5625	0.875	0.875	1.875	1	5.625	3.875	1.125	1.625	3.375	1	5.625	5.875
