# Supplementary material for: Characterization of the Genetic Diversity Present in a Diverse Sesame Landrace Collection Based on Phenotypic Traits and EST-SSR Markers Coupled With an HRM Analysis
Source: Plants (Basel). 2021 Mar 30;10(4):656. doi: 10.3390/plants10040656 (PMC8066031; doi:10.3390/plants10040656)
Supplement: Supplementary file 1 [file plants-10-00656-s001.zip › Supplementary Table S2.xlsx]

## Sheet: Spearman's correlation matrix
Table S2: Spearman's correlation matrix of 26 morpho-physiological traits for the 37 sesame cultivars.
Variables	PGT	PnB	PpB	SnNF	SP	SL	LbL	LbW	LbL/LbW	LbdL	LbiGC	PeL	PeAC	FC	FsN	FiPoC	FiPiL	FpC	CL	CW	CP	CC	ScC	ScT	TbF	TM
PGT	1
PnB	−0.332	1
PpB	−0.943	0.298	1
SnNF	0.285	0.088	−0.312	1
SP	0.116	−0.599	−0.025	−0.250	1
SL	−0.227	−0.124	0.289	−0.096	0.272	1
LbL	−0.365	0.265	0.36	0.151	−0.357	0.078	1
LbW	−0.701	0.501	0.754	−0.393	−0.044	0.317	0.211	1
LbL/LbW	0.594	−0.171	−0.625	0.54	−0.274	−0.399	−0.289	−0.671	1
LbdL	−0.616	0.181	0.646	−0.515	0.259	0.41	0.316	0.675	−0.995	1
LbiGC	0.151	−0.186	−0.231	0.372	−0.034	−0.329	0.086	−0.456	0.387	−0.387	1
PeL	−0.147	0.868	0.133	0.1	−0.401	−0.116	0.278	0.457	−0.267	0.281	−0.106	1
PeAC	0.123	0.147	−0.130	−0.093	−0.114	−0.025	0	−0.017	−0.202	0.147	−0.094	0.183	1
FC	−0.107	0.484	0.142	0.145	−0.013	−0.164	0	0.318	−0.202	0.179	−0.052	0.495	0.108	1
FsN	−0.262	−0.313	0.353	−0.449	0.164	0.503	0.122	0.158	−0.381	0.362	−0.377	−0.420	0.284	−0.403	1
FiPoC	−0.059	0.156	0.072	0.189	0.138	−0.138	−0.090	0.161	−0.142	0.117	0.02	0.191	0.043	0.877	−0.281	1
FiPiL	−0.127	0.295	0.146	0.119	0.036	−0.140	−0.090	0.242	−0.147	0.124	−0.019	0.285	0.063	0.906	−0.257	0.915	1
FpC	0.492	−0.336	−0.415	0.091	0.642	0.038	−0.505	−0.279	0.098	−0.135	0.181	−0.117	0	0.22	−0.165	0.339	0.23	1
CL	0.478	−0.248	−0.517	0.049	0.213	−0.224	−0.098	−0.468	0.159	−0.185	0.418	0.039	0.141	0.1	−0.244	0.102	0.086	0.453	1
CW	−0.238	−0.288	0.275	−0.136	0.311	0.299	0.091	0.183	−0.206	0.223	0.039	−0.271	−0.140	−0.254	0.242	−0.107	−0.100	0.004	−0.376	1
CP	0.058	−0.469	0.047	−0.222	0.924	0.255	−0.360	0.067	−0.324	0.307	−0.037	−0.290	−0.100	0.135	0.062	0.275	0.186	0.622	0.141	0.428	1
CC	−0.384	−0.195	0.39	−0.233	0.218	0.23	−0.177	0.217	−0.223	0.26	−0.220	−0.154	−0.237	−0.28	0.24	−0.160	−0.194	−0.095	−0.250	0.168	0.161	1
ScC	0	0.347	0.036	−0.024	−0.330	−0.236	0.152	−0.028	−0.069	0.07	−0.053	0.271	0.107	0.359	−0.070	0.135	0.253	−0.176	−0.092	−0.278	−0.299	−0.147	1
ScT	−0.473	0.307	0.446	−0.146	−0.238	0.413	0.374	0.398	−0.476	0.507	−0.357	0.269	−0.058	−0.154	0.394	−0.190	−0.177	−0.324	−0.367	0.119	−0.209	0.32	0.086	1
TbF	−0.731	0.508	0.695	−0.161	−0.447	0.107	0.407	0.593	−0.299	0.325	−0.276	0.245	−0.073	−0.155	0.204	−0.315	−0.235	−0.657	−0.626	0.085	−0.429	0.224	0.05	0.495	1
TM	−0.560	0.663	0.613	−0.223	−0.411	0.123	0.305	0.642	−0.348	0.359	−0.368	0.444	0.185	0.101	0.188	−0.131	−0.011	−0.505	−0.594	0.045	−0.357	0.083	0.156	0.387	0.788	1
Values in bold are different from 0 with a significance level alpha = 0.05. PGT = Plant: growth type, PnB = Plant: number of branches, PpB = Plant: position of branches, SnNF = Stem: number of nodes to first flower, SP = Stem: pubescence, SL = Stem: length, LbL = Leaf blade: length, LbW = Leaf blade: width, LbL/LbW = Leaf blade: ratio length/width, LbdL = Leaf blade: degree of lobing, LbiGC = Lea…
